# Supplementary material for: Gastric-Type Adenocarcinoma of the Uterine Cervix Associated with Poor Response to Definitive Radiotherapy
Source: Cancers (Basel). 2022 Dec 28;15(1):170. doi: 10.3390/cancers15010170 (PMC9818146; doi:10.3390/cancers15010170)
Supplement: Supplementary file 1 [file cancers-15-00170-s001.zip]

Archive with 1 entries (1 files):
- cancers-2084486-supplementary.pdf
